# Supplementary material for: Effects of Feeding Sources and Different Temperature Changes on the Gut Microbiome Structure of Chrysomya megacephala (Diptera: Calliphoridae)
Source: Insects. 2025 Mar 8;16(3):283. doi: 10.3390/insects16030283 (PMC11943086; doi:10.3390/insects16030283)
Supplement: Supplementary file 1 [file insects-16-00283-s001.zip]

Archive with 9 entries (7 files):
- insects-3434865-supplementary/
- insects-3434865-supplementary/supplementary files/
- insects-3434865-supplementary/supplementary files/Figure S1-S5.pdf
- insects-3434865-supplementary/supplementary files/Figure S1.pdf
- insects-3434865-supplementary/supplementary files/Figure S2.pdf
- insects-3434865-supplementary/supplementary files/Figure S3.pdf
- insects-3434865-supplementary/supplementary files/Figure S4.pdf
- insects-3434865-supplementary/supplementary files/Figure S5.pdf
- insects-3434865-supplementary/supplementary files/Table S1-S16.pdf
